# Supplementary material for: Feasibility and outcomes of atrial fibrillation screening using intermittent electrocardiography in a primary healthcare setting: A cross-sectional study
Source: PLoS One. 2018 May 24;13(5):e0198069. doi: 10.1371/journal.pone.0198069 (PMC5993113; doi:10.1371/journal.pone.0198069)
Supplement: S1 Table — (XLSX) [file pone.0198069.s001.xlsx]

## Sheet: PCSAF
N	Age	Female=1	Swedish born=0, Non Swedish born=1	Civil Living alone=0, Partene=1	Standerized Alcohol	Smoking 1=Never, 2-Previous, 3-Current	Mobility	Self-Care	Activities	NYHA-class	Health score	CHA2DS2-VASc	1HT	2DM	3MI(CABG)	4AP(PCI)	5Stroke	6HF	9IC,carotidstenosis,aortathrombosis	10COPD	Sleepapnea	14Dementia	13Cancer	Weight	Height	BMI	SBP	DBP	ARB	ACEI	B-Blockers	Nonloop diuretic	Calicium antagonist	Loop diuretic	Statins	Antidianetic	Asprin	AD	0=AF free,1=paroxAF, 2=nonparoxAF	0=AF free,1=known AF,2=new AF
1	72	1	0	0	2	2	1	1	1	1	90	3	1	0	0	0	0	0	0	0	0	0	0	57	164	21.1927	165	66	1	0	1	1	0	0	0	0	0	0	0	0
2	74	0	0	0	1	2	1	1	1	1	95	2	1	0	0	0	0	0	0	0	0	0	0	75	175	24.4898	174	91	0	1	0	0	0	0	0	0	0	0	0	0
3	74	1	0	0	2	2	1	1	1	1	70	4	1	1	0	0	0	0	0	0	0	0	1	68	158	27.2392	125	77	0	1	1	0	0	0	0	1	0	0	0	0
4	74	0	1	0	2	2	2	1	1	1	75	3	1	1	0	0	0	0	0	0	0	0	0	86	177	27.4506	135	61	0	1	0	0	0	0	1	1	0	0	0	0
5	74	0	0	1	2	2	1	1	1	1	95	2	1	0	0	0	0	0	0	0	0	0	1	83	169	29.0606	153	84	1	0	0	0	0	0	0	0	0	0	0	0
6	74	1	0	1	4	2	1	1	1	2	80	3	1	0	0	0	0	0	0	1	0	0	0	57	152	24.6711	147	78	1	0	0	1	0	0	0	0	0	0	0	0
7	74	1	0	1	0	2	2	1	1	2	50	3	1	0	0	0	0	0	0	0	0	0	0	86	160	33.5938	204	87	0	0	0	0	0	0	0	0	0	0	0	0
8	74	1	0	0	0	1	1	1	1	2	90	2	0	0	0	0	0	0	0	1	0	0	0	79	168	27.9904	139	68	0	0	0	0	0	0	0	0	0	0	0	0
9	74	0	1	1	0	1	1	1	1	1	90	1	0	0	0	0	0	0	0	0	0	0	1	58	156	23.833	134	69	0	0	0	0	0	0	0	0	0	0	0	0
10	74	1	0	0	4	3	1	1	1	1	80	5	1	1	1	0	0	0	0	0	0	0	0	74	163	27.852	137	83	1	0	1	1	0	0	1	1	1	0	0	0
11	74	1	0	1	3	1	1	1	1	1	95	3	1	0	0	0	0	0	0	0	0	0	0	62	165	22.7732	121	58	0	0	1	0	1	0	0	0	0	0	0	0
12	74	0	1	1	0	3	1	1	1	1	90	3	1	1	0	0	0	0	0	0	0	0	0	95	172	32.112	135	92	0	0	0	0	0	0	0	0	0	0	1	2
13	70	1	0	1	2	2	1	1	1	1	99	3	1	0	0	0	0	0	0	0	0	0	0	70	161	27.0051	156	88	0	0	0	0	0	0	0	0	0	0	0	0
14	74	0	1	0	21	3	1	1	1	1	50	5	1	1	1	1	0	1	0	0	0	0	0	93	182	28.0763	105	67	0	0	1	0	0	0	1	1	1	1	0	0
15	74	1	0	0	0	3	1	1	1	1	100	4	1	1	0	0	0	0	0	0	0	0	0	61	155	25.3902	143	77	0	0	0	0	0	0	0	0	0	0	0	0
16	74	0	0	0	8	3	1	1	1	1	70	2	1	0	0	0	0	0	0	0	0	0	1	101	183	30.1592	151	72	0	0	1	0	1	0	0	0	0	0	0	0
17	74	1	1	1	0	1	1	1	1	2	90	3	1	0	0	0	0	0	0	0	0	0	0	69	157	27.993	181	99	0	0	1	0	0	0	0	0	0	0	0	0
18	74	0	0	0	1	3	1	1	1	2	75	6	1	1	1	0	1	0	0	0	0	0	0	80	175	26.1224	145	81	0	1	1	0	0	0	1	1	1	0	0	0
19	74	0	0	0	2	1	1	1	1	1	80	2	1	0	0	0	0	0	0	0	0	0	0	105	180	32.4074	168	86	0	0	0	0	0	0	0	0	0	0	0	0
20	74	0	0	0	0	3	1	1	1	1	70	3	1	0	1	0	0	0	0	0	0	0	0	69	176	22.2753	138	88	0	1	1	0	0	0	1	0	1	0	0	0
21	74	1	0	0	2	1	1	1	1	1	90	3	1	0	0	0	0	0	0	0	0	0	0	58	164	21.5645	157	89	0	0	0	0	0	0	0	0	0	0	0	0
22	74	0	0	1	0	3	1	1	1	1	80	2	1	0	0	0	0	0	0	0	0	0	0	87	181	26.556	150	78	1	0	0	1	0	0	0	0	0	0	0	0
23	74	1	1	1	0	1	1	1	1	1	90	3	1	0	0	0	0	0	0	0	0	0	0	74	170	25.6055	176	75	0	0	0	0	0	0	0	0	0	0	0	0
24	74	0	0	1	0	1	2	1	1	3	80	3	1	1	0	0	0	0	0	0	0	0	0	116	183	34.6382	165	84	1	0	1	0	1	0	1	1	0	0	0	0
25	74	1	0	1	5	2	1	1	1	1	70	3	1	0	0	0	0	0	0	0	0	0	0	83	169	29.0606	154	93	1	0	0	1	0	0	0	0	0	0	0	0
26	74	1	1	0	0	1	1	1	1	1	70	3	1	0	0	0	0	0	0	0	0	0	0	78	161	30.0914	150	78	1	0	0	0	0	0	0	0	0	0	0	0
27	72	1	0	1	2	1	1	1	1	1	85	3	1	0	0	0	0	0	0	0	0	0	0	60	174	19.8177	162	76	1	0	1	0	0	0	1	0	0	0	0	0
28	74	0	0	0	5	2	1	1	1	2	80	4	1	1	1	0	0	0	0	0	0	0	0	112	182	33.8123	161	77	1	0	1	1	1	0	1	1	1	0	0	0
29	74	0	0	1	17	2	1	1	1	2	75	2	1	0	0	0	0	0	0	0	0	0	1	91	185	26.5888	133	68	0	0	1	0	1	0	0	0	0	0	0	0
30	74	1	0	1	10	2	1	1	1	1	60	3	1	0	0	0	0	0	0	0	0	0	0	63	164	23.4236	147	93	0	0	0	0	0	0	0	0	0	0	0	0
31	74	1	0	0	1	2	2	1	1	2	50	2	0	0	0	0	0	0	0	0	0	0	1	70	154	29.5159	135	65	0	0	0	0	0	0	0	0	0	0	0	0
32	74	1	0	1	0	2	1	1	1	1	100	3	1	0	0	0	0	0	0	0	0	0	0	56	153	23.9224	152	80	0	1	0	0	0	0	1	0	0	0	0	0
33	74	1	0	0	24	3	1	1	1	2	80	4	1	0	1	1	0	0	0	1	0	0	0	61	162	23.2434	109	79	0	0	1	0	0	0	0	0	1	0	0	0
34	74	1	0	0	1	2	1	1	1	1	100	3	0	0	0	0	0	0	1	0	0	0	1	56	152	24.2382	148	83	0	0	0	0	0	0	1	0	1	0	0	0
35	74	1	1	0	2	1	1	1	1	1	75	2	0	0	0	0	0	0	0	0	0	0	0	63	154	26.5643	140	77	0	0	0	0	0	0	0	0	0	0	0	0
36	71	1	0	0	1	3	3	3	2	1	70	4	0	0	0	0	1	0	0	0	0	0	1	95	178	29.9836	129	78	0	0	0	0	0	0	0	0	1	0	0	0
37	74	1	0	0	11	3	2	1	2	3	80	2	0	0	0	0	0	0	0	0	0	0	0	103	172	34.8161	123	74	0	0	0	0	0	0	0	0	0	1	0	0
38	74	1	0	1	1	2	1	1	1	1	70	4	1	1	0	0	0	0	0	0	0	0	0	63	152	27.268	166	71	1	0	1	1	0	0	1	1	0	0	0	0
39	74	0	1	0	1	2	1	1	1	1	80	2	1	0	0	0	0	0	0	0	0	0	1	67	163	25.2174	175	96	0	0	0	0	0	0	0	0	0	0	0	0
40	74	1	0	0	1	1	1	1	1	1	100	3	1	0	0	0	0	0	0	0	0	0	0	52	149	23.4224	157	70	0	0	0	0	0	0	0	0	0	0	0	0
41	70	0	1	1	1	2	1	1	1	1	80	3	1	0	1	0	0	0	0	0	0	0	0	74	170	25.6055	123	77	1	0	1	1	0	0	1	0	1	0	0	0
42	74	1	0	0	0	3	1	1	1	1	80	3	1	0	0	0	0	0	0	0	0	0	1	79	170	27.3356	151	90	1	0	0	0	0	0	0	0	0	0	0	0
43	74	0	1	1	0	1	1	1	1	1	90	1	0	0	0	0	0	0	0	0	0	0	0	58	151	25.4375	110	52	0	0	0	0	0	0	0	0	0	0	0	0
44	74	1	0	0	2	1	1	1	1	2	70	3	1	0	0	0	0	0	0	0	0	0	0	55	156	22.6003	156	97	0	0	0	0	1	0	0	0	0	0	0	0
45	70	0	1	1	11	2	2	1	1	1	75	4	1	0	0	0	1	0	0	0	0	0	0	95	183	28.3675	143	90	0	0	0	0	0	0	0	0	1	0	0	0
46	74	1	0	0	0	3	1	1	1	3	80	2	0	0	0	0	0	0	0	0	0	0	1	53	158	21.2306	119	91	0	0	0	0	0	0	0	0	0	0	0	0
47	71	0	0	1	0	2	1	1	1	1	80	3	1	1	0	0	0	0	0	0	0	0	0	105	180	32.4074	136	71	0	1	1	0	0	0	1	1	0	0	0	0
48	72	1	1	0	0	1	1	1	1	2	80	2	0	0	0	0	0	0	0	0	0	0	0	56	154	23.6128	144	58	0	0	0	0	0	0	0	0	0	0	0	0
49	73	0	1	0	0	3	1	1	1	1	80	5	1	1	0	0	1	0	0	0	0	0	0	77	172	26.0276	113	61	0	1	1	0	1	0	1	1	1	0	0	0
50	74	1	0	0	0	2	1	1	1	1	100	3	1	0	0	0	0	0	0	0	0	0	0	63	159	24.9199	134	70	1	0	0	0	1	0	0	0	0	0	0	0
51	72	1	0	1	4	2	1	1	1	1	70	3	1	0	0	0	0	0	0	0	0	0	1	61	168	21.6128	184	86	1	0	1	1	0	0	1	0	0	0	0	0
52	73	0	0	0	0	3	1	1	1	1	90	3	1	1	0	0	0	0	0	0	0	0	0	84	171	28.7268	161	74	0	0	0	0	0	0	1	1	1	0	0	0
53	74	0	0	0	0	3	1	1	1	1	65	2	1	0	0	0	0	0	0	0	0	0	0	65	182	19.6232	108	92	0	1	0	1	1	0	0	0	0	0	0	0
54	72	0	0	1	8	2	1	1	1	1	100	2	1	0	0	0	0	0	0	0	0	0	0	88	179	27.4648	153	83	1	0	1	1	0	0	0	0	0	0	0	0
55	71	1	1	0	0	1	1	1	1	2	70	3	1	0	0	0	0	0	0	0	0	0	0	53	158	21.2306	147	93	1	0	0	0	0	0	0	0	0	0	0	0
56	73	1	0	1	1	3	1	1	1	1	99	3	1	0	0	0	0	0	0	0	0	0	0	65	159	25.711	146	77	0	0	0	0	0	0	1	0	0	0	0	0
57	73	1	0	0	0	3	2	1	1	2	55	4	1	0	0	0	0	1	0	1	0	0	0	44	158	17.6254	125	53	1	0	0	0	0	0	0	0	0	0	0	0
58	73	0	0	1	14	2	1	1	2	1	60	2	1	0	0	0	0	0	0	0	0	0	0	68	168	24.093	156	67	0	0	0	0	0	0	0	0	0	0	0	0
59	72	0	0	1	12	2	1	1	1	1	75	4	1	1	1	1	0	0	0	0	0	0	1	103	173	34.4148	152	79	1	0	1	0	1	1	1	1	1	0	2	2
60	72	0	1	1	0	2	2	1	1	2	50	2	0	1	0	0	0	0	0	0	0	0	1	80	169	28.0102	131	82	0	0	0	0	0	0	1	1	0	0	1	2
61	70	0	0	0	0	2	1	1	1	1	100	3	1	1	0	0	0	0	0	0	0	0	0	82	173	27.3982	115	55	1	0	1	1	0	0	1	1	1	0	0	0
62	72	0	0	1	16	2	2	1	1	1	80	3	1	1	0	0	0	0	0	0	0	0	0	135	176	43.5821	175	82	1	0	1	1	1	1	0	1	0	0	0	0
63	74	0	0	1	6	1	1	1	1	1	90	1	0	0	0	0	0	0	0	0	0	0	0	86	175	28.0816	172	78	0	0	0	0	0	0	0	0	0	0	0	0
64	73	0	0	1	16	2	1	1	1	1	90	1	0	0	0	0	0	0	0	0	0	0	0	92	188	26.0299	129	81	0	0	0	0	0	0	0	0	0	0	1	2
65	70	0	0	1	8	1	1	1	1	1	90	1	0	0	0	0	0	0	0	0	0	0	0	88	181	26.8612	147	81	0	0	0	0	0	0	0	0	0	0	0	0
66	74	0	0	0	6	2	1	1	1	1	80	2	1	0	0	0	0	0	0	0	0	0	1	88	171	30.0947	147	105	0	0	0	0	0	0	0	0	0	0	0	0
67	72	1	0	1	0	1	2	1	1	1	80	4	1	1	0	0	0	0	0	0	0	0	0	75	150	33.3333	139	62	0	0	0	0	0	0	0	1	0	0	0	0
68	73	1	0	0	3	1	2	1	1	2	90	3	1	0	0	0	0	0	0	0	0	0	0	62	157	25.1532	121	66	1	0	0	1	0	0	0	0	0	0	0	0
69	72	0	0	1	5	2	1	1	1	1	100	2	1	0	0	0	0	0	0	1	0	0	1	73	166	26.4915	137	94	0	0	0	0	0	0	0	0	0	0	0	0
70	70	0	0	0	2	1	1	1	1	1	100	3	1	1	0	0	0	0	0	0	0	0	0	91	178	28.7211	173	87	0	0	0	0	1	0	1	1	0	0	0	0
71	73	1	0	0	0	2	1	1	1	1	80	4	1	1	0	0	0	0	0	0	0	0	0	77	160	30.0781	153	86	0	1	0	1	1	0	1	0	1	0	0	0
72	73	0	0	0	0	2	1	1	2	2	70	4	1	1	1	1	0	0	0	0	0	0	1	100	168	35.4308	127	61	1	0	1	1	0	0	1	1	1	0	0	0
73	72	1	0	0	0	2	2	1	2	1	20	3	1	0	0	0	0	0	0	0	0	0	0	56	168	19.8413	146	79	1	0	1	1	0	0	0	0	0	0	0	0
74	70	0	1	1	0	2	1	1	1	1	60	3	1	1	0	0	0	0	0	0	0	0	0	80	168	28.3447	138	77	1	0	0	0	0	0	1	1	0	0	0	0
75	71	0	0	0	3	3	2	1	1	2	75	2	1	0	0	0	0	0	0	0	0	0	0	120	178	37.874	153	102	0	1	0	1	0	1	0	0	0	0	0	0
76	72	0	0	1	0	2	2	1	1	2	85	4	1	1	1	1	0	0	1	0	0	0	0	90	172	30.4218	152	79	0	1	1	0	1	0	1	1	1	0	0	0
77	72	1	1	0	0	1	1	1	1	2	80	3	1	0	0	0	0	0	0	0	0	0	0	77	159	30.4577	155	93	0	1	0	1	0	0	0	0	0	0	0	0
78	70	1	0	0	0	2	2	1	1	1	70	3	1	0	0	0	0	0	0	0	0	0	0	60	161	23.1473	146	74	0	0	0	0	1	0	0	0	0	0	0	0
79	71	0	0	1	0	2	1	1	1	1	90	3	1	0	1	0	0	0	0	0	0	0	0	94	172	31.7739	144	83	1	0	1	1	0	0	1	0	1	0	0	0
80	72	0	0	0	1	2	1	1	1	1	70	3	1	1	0	0	0	0	0	0	0	0	0	103	180	31.7901	135	86	1	0	0	1	0	1	1	1	1	0	0	0
81	73	0	0	1	6	1	1	1	1	1	90	2	1	0	0	0	0	0	0	0	0	0	0	72	176	23.2438	150	95	0	0	0	0	0	0	0	0	0	0	0	0
82	72	0	0	0	12	2	1	1	1	2	90	2	1	0	0	0	0	0	0	0	0	0	0	92	175	30.0408	138	87	1	0	1	0	1	0	1	0	0	0	0	0
83	71	1	0	1	2	3	1	1	1	1	90	4	1	1	0	0	0	0	0	0	0	0	0	68	154	28.6726	162	86	0	0	0	0	0	0	1	0	0	0	0	0
84	72	0	1	0	2	1	1	1	1	2	75	3	1	0	1	1	0	0	0	0	0	0	0	72	170	24.9135	131	86	0	0	1	0	0	0	1	0	1	0	0	0
85	73	1	0	1	2	1	1	1	1	2	80	4	1	0	1	0	0	0	0	0	0	0	0	79	158	31.6456	165	68	1	0	0	0	0	0	1	0	1	0	0	0
86	71	1	0	1	1	2	1	1	1	1	100	4	1	1	0	0	0	0	0	0	0	0	1	76	170	26.2976	137	80	1	0	1	0	1	0	1	1	0	0	0	0
87	71	0	1	1	32	3	2	1	1	2	60	1	0	0	0	0	0	0	0	0	0	0	0	117	179	36.5157	109	67	0	0	0	0	0	0	0	0	0	0	0	0
88	73	0	0	1	8	2	1	1	1	1	100	3	1	1	0	0	0	0	0	0	0	0	0	92	180	28.3951	142	89	0	1	1	1	1	0	1	1	0	0	0	0
89	73	1	0	0	25	2	1	1	1	1	70	3	1	0	0	0	0	0	0	0	0	0	0	83	152	35.9245	186	94	0	1	1	0	0	1	0	0	0	0	0	0
90	72	1	0	1	24	2	2	1	1	2	65	3	1	0	0	1	0	0	0	0	0	0	1	73	170	25.2595	126	74	1	0	1	0	0	0	1	0	1	1	0	0
91	71	0	0	0	3	1	1	1	1	1	100	4	1	1	1	0	0	0	0	0	0	0	0	76	186	21.9679	153	87	0	1	1	1	0	0	1	0	1	0	0	0
92	72	0	0	0	0	3	2	1	2	1	50	1	0	0	0	0	0	0	0	0	0	0	0	78	179	24.3438	103	73	0	0	0	0	0	0	0	0	0	0	0	0
93	72	0	0	0	0	2	1	1	1	1	100	3	1	1	0	0	0	0	0	0	0	0	0	120	184	35.4442	172	83	0	1	1	1	1	0	1	1	0	0	0	0
94	71	1	1	1	5	1	1	1	1	1	100	3	1	0	0	0	0	0	0	0	0	0	0	78	169	27.31	123	69	0	1	1	1	1	0	1	0	1	0	0	0
95	72	0	0	1	8	1	1	1	1	1	85	2	1	0	0	1	0	0	0	0	0	0	0	85	178	26.8274	142	75	0	1	1	0	0	0	1	0	1	0	0	0
96	74	0	0	0	0	2	1	1	1	1	93	4	1	0	0	0	1	0	0	0	0	0	0	63	167	22.5896	124	88	0	1	0	0	0	0	0	0	1	0	0	0
97	72	0	0	0	6	1	1	1	1	1	80	4	1	1	1	0	0	0	0	0	0	0	0	103	171	35.2245	157	91	0	1	1	1	0	0	1	1	1	0	2	2
98	73	0	0	1	7	2	1	1	1	1	80	1	0	0	0	0	0	0	0	0	0	0	0	88	177	28.089	141	94	0	0	0	0	0	0	0	0	0	0	0	0
99	70	0	0	1	3	2	1	1	1	2	70	3	1	0	1	0	0	0	0	0	0	0	0	92	182	27.7744	139	84	1	0	1	0	0	0	1	0	1	0	0	0
100	74	1	0	0	12	1	1	1	1	2	80	3	1	0	0	0	0	0	0	0	0	0	0	67	155	27.8876	199	115	0	1	0	0	1	0	0	0	0	0	0	0
101	72	0	0	1	8	2	1	1	1	2	90	4	1	0	0	0	1	0	0	1	0	0	1	98	184	28.9461	182	77	0	0	1	0	1	0	1	0	0	0	0	0
102	73	0	0	1	8	1	1	1	1	1	100	2	1	0	0	0	0	0	0	0	0	0	0	76	171	25.9909	184	97	0	0	0	0	0	0	0	0	0	0	0	0
103	73	0	0	1	12	2	1	1	1	1	100	2	1	0	0	0	0	0	0	0	0	0	1	66	175	21.551	173	88	0	0	0	0	0	0	0	0	0	0	0	0
104	70	1	0	0	1	3	1	1	1	1	80	2	0	0	0	0	0	0	0	0	0	0	0	74	158	29.6427	153	71	0	0	0	0	0	0	0	0	0	0	0	0
105	71	1	0	1	0	2	2	1	1	1	50	4	1	0	0	0	0	0	1	0	0	0	0	94	166	34.1124	194	91	0	0	0	0	0	0	1	0	1	0	0	0
106	71	0	0	0	0	2	1	1	1	1	90	2	1	0	0	0	0	0	0	0	0	0	0	78	178	24.6181	169	74	0	1	1	0	1	0	0	0	0	0	0	0
107	71	1	1	0	0	1	1	1	1	1	79	3	1	0	0	0	0	0	0	0	0	0	0	63	166	22.8625	161	72	0	0	0	0	0	0	0	0	0	0	0	0
108	70	0	0	1	6	2	1	1	1	1	75	2	1	0	0	0	0	0	0	0	0	0	0	81	175	26.449	146	92	1	0	0	0	0	0	0	0	0	0	0	0
109	72	1	0	1	1	2	1	1	1	2	70	4	1	1	0	0	0	0	0	0	0	0	0	80	172	27.0416	142	72	0	0	1	0	1	0	0	1	0	0	0	0
110	70	1	1	0	3	2	1	1	1	2	75	4	1	0	1	0	0	0	0	0	0	0	0	70	163	26.3465	156	88	0	1	1	0	0	0	1	0	1	0	0	0
111	70	1	0	1	2	1	1	1	1	2	90	3	1	0	0	0	0	0	0	0	0	0	0	65	157	26.3702	178	90	1	0	0	0	1	0	0	0	0	0	0	0
112	73	1	0	0	2	2	1	1	1	1	85	4	1	1	0	0	0	0	0	0	0	0	0	76	170	26.2976	188	105	1	0	1	0	1	0	0	0	0	0	0	0
113	71	1	1	0	0	1	2	1	1	1	90	4	1	1	0	0	0	0	0	0	0	0	0	110	161	42.4366	180	83	1	0	0	1	1	0	1	1	0	0	0	0
114	70	1	1	0	0	3	1	1	2	1	70	3	0	1	0	0	0	0	0	0	0	0	0	56	151	24.5603	132	67	0	0	0	0	0	0	0	1	0	0	0	0
115	73	1	0	0	0	2	1	1	2	3	49	4	0	0	1	0	0	1	0	1	0	0	0	48	153	20.5049	92	76	0	0	0	0	0	0	0	0	1	0	0	0
116	71	1	0	0	4	3	2	1	2	2	70	3	1	0	0	0	0	0	0	1	0	1	0	33	148	15.0657	80	49	1	0	0	0	0	1	0	0	0	1	0	0
117	70	1	1	1	6	2	2	1	1	2	80	3	1	0	0	0	0	0	0	0	0	0	1	64	156	26.2985	151	81	0	1	0	0	0	0	0	0	0	0	0	0
118	74	0	1	1	2	2	2	2	3	2	70	5	1	0	0	0	1	0	1	0	0	0	0	112	182	33.8123	140	101	0	1	1	0	0	0	1	0	0	1	0	0
119	72	1	0	1	3	2	1	1	1	2	60	3	1	0	0	0	0	0	0	0	0	0	0	88	168	31.1791	151	97	0	0	1	0	0	0	0	0	0	1	0	0
120	71	1	0	1	8	2	1	1	1	1	85	2	0	0	0	0	0	0	0	0	0	0	0	71	171	24.281	114	79	0	0	0	0	0	0	0	0	0	0	0	0
121	70	1	0	1	0	1	1	1	1	1	80	3	1	0	0	0	0	0	0	0	0	0	1	66	160	25.7812	159	75	1	0	0	0	1	0	1	0	0	0	0	0
122	71	0	0	0	4	1	2	1	1	1	80	1	0	0	0	0	0	0	0	0	0	0	0	95	184	28.06	123	70	0	0	0	0	0	0	0	0	0	0	0	0
123	73	1	0	0	7	1	1	1	1	1	100	2	0	0	0	0	0	0	0	0	0	0	0	85	166	30.8463	120	74	0	0	0	0	0	0	0	0	0	0	1	2
124	73	1	0	0	12	2	1	1	1	1	70	4	1	1	0	0	0	0	0	1	0	0	0	74	152	32.0291	142	78	0	0	0	0	1	0	0	0	0	0	0	0
125	74	0	0	1	1	2	1	1	1	1	100	2	1	0	0	0	0	0	0	0	0	0	0	106	183	31.6522	133	92	1	0	0	1	0	0	0	0	0	0	0	0
126	70	1	0	1	7	2	1	1	1	2	80	2	0	0	0	0	0	0	0	1	0	0	0	55	159	21.7555	143	82	0	0	0	0	0	0	0	0	0	0	0	0
127	71	0	0	1	16	3	1	1	1	1	85	2	1	0	0	0	0	0	0	0	1	0	0	118	194	31.353	126	89	0	0	1	0	1	0	1	0	0	0	0	0
128	72	0	1	1	4	2	1	1	1	2	90	2	1	0	0	0	0	0	0	0	1	0	0	83	176	26.7949	127	79	0	1	1	0	0	0	0	0	0	0	0	0
129	70	1	0	0	2	3	1	1	1	2	95	3	1	0	0	0	0	0	0	0	0	0	0	66	167	23.6652	146	87	1	0	1	0	0	0	1	0	0	0	0	0
130	71	1	0	0	1	3	2	1	2	1	90	4	0	0	0	0	1	0	0	0	0	1	0	107	165	39.3021	122	83	0	0	0	0	0	0	0	0	0	1	0	0
131	72	0	0	0	0	1	1	1	1	1	99	2	1	0	0	0	0	0	0	0	0	0	0	67	171	22.913	140	69	1	0	0	1	0	0	0	0	0	0	0	0
132	70	0	1	0	1	3	1	1	1	2	90	3	0	0	0	0	1	0	0	1	0	0	0	85	168	30.1162	151	98	0	0	0	0	0	0	0	0	0	0	0	0
133	74	0	0	0	4	1	2	1	2	1	90	4	1	1	0	0	0	1	0	0	0	0	0	79	161	30.4772	157	79	0	1	1	0	1	1	1	1	1	1	0	0
134	71	0	0	1	15	2	2	1	1	1	90	2	1	0	0	0	0	0	0	0	0	0	1	95	181	28.9979	130	80	0	1	1	0	1	0	0	0	0	0	0	0
135	72	1	0	0	0	3	1	1	2	1	100	3	1	0	0	0	0	0	0	0	0	1	1	50	157	20.2848	120	68	0	0	1	0	1	0	0	0	0	1	0	0
136	70	1	0	1	0	2	2	1	2	1	30	3	0	0	1	0	0	0	0	0	0	0	0	41	150	18.2222	110	74	0	0	0	0	0	0	0	0	0	0	0	0
137	70	1	1	1	1	2	1	1	1	2	90	2	0	0	0	0	0	0	0	0	0	0	0	53	164	19.7055	120	63	0	0	0	0	0	0	0	0	0	0	0	0
138	70	0	0	0	9	3	2	1	2	2	50	4	1	0	0	0	1	0	0	0	0	1	1	80	174	26.4236	144	86	0	1	0	0	0	0	1	0	0	0	0	0
139	72	0	0	1	3	2	3	2	2	1	50	2	1	0	0	0	0	0	0	0	0	0	0	71	166	25.7657	125	80	0	0	0	0	1	0	0	0	0	0	0	0
140	73	1	1	0	0	1	2	1	1	1	90	2	0	0	0	0	0	0	0	0	0	0	0	64	153	27.3399	114	71	0	0	0	0	0	0	0	0	0	0	0	0
141	73	0	1	1	0	2	2	2	3	2	30	3	1	1	0	1	0	0	0	1	1	0	0	123	186	35.5532	131	84	1	0	1	0	1	0	1	0	1	1	1	2
142	73	0	0	1	2	1	1	1	1	1	80	1	0	0	0	0	0	0	0	0	0	0	0	100	171	34.1986	110	84	0	0	0	0	0	0	0	0	1	0	0	0
143	71	0	0	0	1	1	1	1	1	2	50	2	1	0	0	0	0	0	0	0	0	0	1	71	185	20.7451	134	76	0	0	1	0	0	0	0	0	0	1	0	0
144	71	0	0	1	13	1	1	1	1	1	95	3	1	1	0	0	0	0	0	0	0	0	0	78	168	27.6361	123	78	0	1	0	1	0	0	0	1	0	0	0	0
145	70	0	0	0	3	2	1	1	1	1	90	3	1	1	0	0	0	0	0	0	0	0	0	85	184	25.1063	191	113	0	0	0	0	0	0	0	0	1	0	0	0
146	70	0	0	0	12	2	1	1	1	1	90	2	1	0	0	0	0	0	0	0	0	0	0	80	170	27.6817	191	77	1	0	0	1	0	1	0	0	1	0	0	0
147	70	0	0	0	0	3	1	1	1	2	80	4	1	1	1	0	0	0	0	1	0	0	0	87	174	28.7356	108	71	0	0	1	0	0	1	1	1	1	0	0	0
148	71	0	0	1	0	1	1	1	1	2	90	5	1	1	0	0	1	0	0	0	0	1	1	112	169	39.2143	135	80	0	0	1	0	1	1	1	1	0	0	0	0
149	70	0	1	1	2	1	1	1	1	1	90	3	1	1	0	0	0	0	0	0	0	0	0	84	173	28.0664	126	99	0	0	1	0	0	0	1	1	0	0	0	0
150	71	1	0	0	0	1	1	1	1	1	100	4	1	1	0	0	0	0	0	0	0	0	1	97	170	33.564	142	76	0	1	0	0	0	0	1	1	0	0	0	0
151	70	1	0	0	0	3	2	1	1	2	60	4	0	0	0	0	1	0	0	0	0	1	1	59	161	22.7615	123	83	0	0	0	0	0	0	1	0	1	1	0	0
152	72	0	0	1	13	1	1	1	1	1	90	2	1	0	0	0	0	0	0	0	1	0	0	83	180	25.6173	170	99	0	1	0	0	0	0	0	0	1	0	1	2
153	71	1	0	0	0	1	1	1	1	2	60	5	1	0	1	0	0	1	0	1	0	0	0	50	162	19.052	137	94	0	1	1	0	0	1	1	0	1	0	2	2
154	73	1	0	1	1	2	1	1	1	2	90	3	1	0	0	0	0	0	0	1	0	0	0	67	173	22.3863	173	81	0	0	0	0	0	0	0	0	0	0	0	0
155	70	1	0	0	0	2	1	1	1	1	95	2	0	0	0	0	0	0	0	0	0	0	0	85	170	29.4118	116	71	0	0	0	0	0	0	0	0	0	0	0	0
156	70	0	0	0	8	2	1	1	1	1	70	4	1	1	0	0	0	0	1	0	0	0	1	108	180	33.3333	171	84	0	1	1	1	0	0	1	1	1	0	0	0
157	70	1	0	1	2	2	1	1	1	1	90	5	1	1	1	0	0	0	0	0	0	0	0	56	168	19.8413	129	49	0	1	0	0	0	0	0	1	1	0	0	0
158	70	1	0	0	10	2	2	1	1	1	80	3	1	0	0	0	0	0	0	0	0	0	1	86	170	29.7578	159	86	0	0	0	0	0	0	0	0	0	0	0	0
159	73	0	1	1	0	1	1	1	1	1	90	1	0	0	0	0	0	0	0	0	0	0	1	85	172	28.7317	144	79	0	0	0	0	0	0	0	0	0	0	0	0
160	71	1	1	1	0	1	2	1	1	1	50	3	0	1	0	0	0	0	0	0	0	0	0	77	149	34.6831	132	73	0	0	0	0	0	0	1	1	0	0	0	0
161	72	0	0	1	16	2	1	1	1	1	88	3	1	1	0	0	0	0	0	0	0	0	0	98	177	31.2809	153	85	0	0	0	0	0	0	0	0	0	0	0	0
162	71	1	0	0	16	1	1	1	1	1	95	4	1	1	0	0	0	0	0	0	0	0	0	65	158	26.0375	162	84	0	1	0	0	0	0	0	1	0	0	0	0
163	72	0	0	1	12	2	1	1	1	2	85	3	1	1	0	0	0	0	0	0	0	0	0	100	176	32.2831	128	72	0	1	0	1	0	0	0	0	0	0	0	0
164	73	0	1	1	1	2	1	1	1	1	60	3	1	1	0	0	0	0	0	0	0	0	0	101	180	31.1728	172	84	0	1	0	0	0	0	0	1	0	0	0	0
165	72	1	0	0	0	1	2	1	1	1	90	3	1	0	0	0	0	0	0	0	0	0	0	68	166	24.677	183	99	0	1	0	0	0	0	0	0	0	0	0	0
166	72	1	0	1	2	2	2	1	1	1	90	3	1	0	0	0	0	0	0	0	0	0	0	60	162	22.8624	135	76	0	0	0	0	1	1	1	0	0	0	2	2
167	70	1	1	0	0	1	2	1	1	3	40	3	1	0	0	0	0	0	0	0	0	0	0	78	156	32.0513	156	98	0	0	0	0	0	0	0	0	0	0	0	0
168	71	0	1	1	0	1	1	1	1	1	90	2	1	0	0	0	0	0	0	0	0	0	1	100	182	30.1896	153	110	1	0	0	1	1	0	0	0	0	0	0	0
169	71	1	0	0	3	2	1	1	1	2	100	3	1	0	0	0	0	0	0	0	0	0	0	96	174	31.7083	154	113	0	1	0	1	1	1	0	0	0	0	2	2
170	72	1	0	1	5	1	1	1	1	1	100	2	0	0	0	0	0	0	0	0	0	0	0	65	163	24.4646	131	84	0	0	0	0	0	0	0	0	0	0	0	0
171	70	1	0	0	2	2	2	1	1	2	90	2	0	0	0	0	0	0	0	0	0	0	0	76	163	28.6048	143	79	0	0	0	0	0	0	0	0	0	0	0	0
172	70	1	0	1	8	2	1	1	1	2	80	3	1	0	0	0	0	0	0	0	0	0	0	48	166	17.4191	116	67	0	0	1	0	0	0	1	0	0	1	0	0
173	70	0	1	1	0	2	1	1	1	1	100	3	1	1	0	0	0	0	0	0	0	0	1	92	176	29.7004	128	92	0	1	0	0	0	0	1	1	0	0	0	0
174	73	1	0	0	4	1	1	1	1	1	90	3	1	0	0	0	0	0	0	0	0	0	0	64	163	24.0882	145	82	0	1	0	1	0	0	1	0	0	0	0	0
175	71	0	0	1	5	1	1	1	1	2	95	3	1	0	0	0	0	1	0	0	0	0	0	84	182	25.3593	166	78	0	1	1	0	0	0	0	0	0	0	0	0
176	72	1	0	0	0	1	1	1	1	1	90	4	1	1	0	0	0	0	0	0	0	0	0	79	167	28.3266	164	74	0	1	0	0	1	0	1	1	0	0	0	0
177	70	1	0	0	3	2	1	1	1	2	90	3	1	0	0	0	0	0	0	1	0	0	0	61	151	26.7532	166	106	0	0	0	0	0	0	0	0	0	0	0	0
178	70	0	0	1	8	1	1	1	1	2	80	1	0	0	0	0	0	0	0	0	0	0	1	101	186	29.1941	141	96	0	0	0	0	0	0	0	0	0	0	0	0
179	70	1	1	0	4	1	1	1	1	1	100	3	1	0	0	0	0	0	0	0	0	0	1	51	147	23.6013	158	86	0	0	0	0	0	0	0	0	0	0	0	0
180	73	0	1	1	2	2	1	1	1	1	90	2	1	0	0	0	0	0	0	0	0	0	1	74	168	26.2188	154	70	0	0	0	0	0	0	0	0	0	0	0	0
181	72	1	0	0	1	2	1	1	1	2	90	2	0	0	0	0	0	0	0	0	1	0	0	77	165	28.2828	148	82	0	0	0	0	0	0	0	0	0	0	0	0
182	71	1	0	0	0	2	2	1	2	2	35	3	1	0	0	0	0	0	0	0	0	0	0	87	150	38.6667	152	84	0	1	1	0	1	0	1	0	0	1	0	0
183	70	0	0	0	8	1	1	1	1	1	95	5	1	1	0	0	1	0	0	0	0	1	0	90	173	30.0712	137	80	0	1	0	1	0	0	1	1	1	0	0	0
184	72	0	0	1	8	1	2	1	1	1	90	3	0	0	0	0	1	0	0	0	0	0	1	87	183	25.9787	115	76	0	0	0	0	0	0	0	0	1	0	0	0
185	70	1	0	0	16	1	1	1	1	1	100	3	1	0	0	0	0	0	0	0	0	0	0	66	165	24.2424	142	79	1	0	1	1	0	0	1	0	0	0	0	0
186	73	0	0	0	0	2	1	1	1	1	95	4	1	1	1	0	0	0	0	0	0	0	0	80	175	26.1224	120	68	0	1	1	1	1	0	1	1	1	0	0	0
187	70	1	0	1	11	2	1	1	1	1	100	3	1	0	0	0	0	0	0	1	0	0	0	71	159	28.0843	115	70	0	1	0	1	0	0	1	0	0	0	0	0
188	71	0	0	1	0	2	1	1	1	1	90	2	1	0	0	0	0	0	0	0	0	0	0	78	174	25.763	119	70	0	1	1	0	1	0	0	0	0	0	0	0
189	73	0	0	1	0	2	1	1	1	1	90	2	1	0	0	0	0	0	0	0	0	0	0	78	169	27.31	147	84	1	0	0	1	0	0	1	0	0	0	0	0
190	72	0	0	1	8	2	2	1	1	2	50	4	1	0	0	0	1	0	0	0	1	0	1	130	195	34.188	136	83	0	0	1	0	0	0	1	0	1	0	0	0
191	73	1	0	0	0	2	1	1	1	2	65	3	1	0	0	0	0	0	0	1	0	0	1	55	158	22.0317	124	72	1	0	0	0	0	0	0	0	0	0	0	0
192	70	1	0	1	2	3	2	1	1	1	80	3	1	0	0	0	0	0	0	1	0	0	0	67	171	22.913	160	87	0	0	0	0	0	0	0	0	0	0	0	0
193	71	1	0	1	8	2	1	1	1	1	90	3	1	0	0	0	0	0	0	0	0	0	0	91	167	32.6294	156	99	1	0	1	1	1	0	0	0	0	0	0	0
194	71	1	1	1	3	1	1	1	1	2	70	3	1	0	0	0	0	0	0	0	0	0	0	55	151	24.1217	141	72	1	0	0	0	1	0	1	0	0	0	0	0
195	74	1	0	1	0	2	1	1	1	2	80	7	1	1	1	1	1	0	1	0	0	0	0	66	156	27.1203	176	77	0	0	1	1	1	1	1	0	1	0	0	0
196	70	1	0	1	0	2	1	1	1	2	90	3	1	0	0	0	0	0	0	0	0	0	0	85	159	33.6221	160	86	0	0	1	0	0	0	0	0	0	1	0	0
197	73	1	0	0	3	1	1	1	1	1	90	3	1	0	0	0	0	0	0	0	0	0	0	79	165	29.0174	160	91	0	1	0	0	0	0	0	0	0	0	0	0
198	72	1	0	1	2	2	1	1	1	2	90	3	1	0	0	0	0	0	0	0	0	0	0	58	157	23.5304	168	100	0	0	1	0	0	0	1	0	0	0	2	2
199	71	1	0	0	5	3	2	1	2	1	50	3	1	0	0	0	0	0	0	0	0	0	0	47	156	19.313	172	94	0	0	0	0	0	0	0	0	0	0	0	0
200	71	1	0	0	0	3	1	1	1	1	55	3	1	0	0	0	0	0	0	0	0	0	1	47	151	20.6131	162	64	1	0	1	1	1	1	0	0	1	1	0	0
201	73	0	0	1	6	3	1	1	1	2	50	3	1	1	0	0	0	0	0	1	0	0	1	84	180	25.9259	126	79	0	0	0	1	0	0	0	0	0	0	0	0
202	70	1	0	0	4	2	1	1	2	2	80	2	0	0	0	0	0	0	0	0	0	0	0	71	170	24.5675	126	74	0	0	0	0	0	0	0	0	0	0	0	0
203	70	0	0	0	1	2	1	1	1	2	90	4	1	0	0	0	1	0	0	0	0	0	0	97	173	32.41	150	94	0	1	0	0	0	0	1	0	1	0	0	0
204	72	1	0	0	1	2	2	1	1	2	80	3	1	0	0	0	0	0	0	0	0	0	0	74	171	25.3069	127	73	1	0	0	1	0	0	1	0	0	1	0	0
205	70	0	0	1	2	1	1	1	1	1	90	2	1	0	0	0	0	0	0	0	0	0	0	100	183	29.8606	128	86	1	0	0	1	0	0	0	0	0	0	0	0
206	72	1	1	0	0	2	2	1	2	1	50	3	1	0	0	0	0	0	0	0	0	0	0	70	161	27.0051	98	86	0	0	1	0	0	0	1	0	0	1	0	0
207	71	0	0	0	7	2	1	1	1	1	100	2	1	0	0	0	0	0	0	0	0	0	0	85	181	25.9455	128	80	0	1	0	1	1	0	0	0	0	0	0	0
208	73	1	0	1	2	3	1	1	1	2	90	3	1	0	0	0	0	0	0	1	0	0	0	79	163	29.7339	148	87	0	0	0	1	0	0	0	0	0	0	0	0
209	70	1	0	1	7	2	1	1	1	1	100	2	0	0	0	0	0	0	0	0	0	0	0	71	174	23.4509	134	90	0	0	0	0	0	0	0	0	0	1	0	0
210	70	1	0	1	0	2	2	1	1	1	70	2	0	0	0	0	0	0	0	0	0	0	0	76	157	30.8329	143	89	0	0	0	0	0	0	0	0	0	0	0	0
211	71	0	0	0	0	1	1	1	1	1	85	2	1	0	0	0	0	0	0	0	0	0	1	84	170	29.0657	145	87	1	0	0	0	1	0	0	0	0	0	0	0
212	73	0	0	1	19	1	1	1	1	1	70	1	0	0	0	0	0	0	0	0	0	0	0	78	167	27.968	135	89	0	0	0	0	0	0	0	0	0	0	0	0
213	72	1	0	1	24	3	2	1	2	2	30	3	1	0	0	0	0	0	0	0	0	0	0	96	173	32.0759	146	81	1	0	1	0	0	1	0	0	1	0	0	0
214	70	1	1	1	0	1	1	1	1	1	100	2	0	0	0	0	0	0	0	0	0	0	1	60	166	21.7738	128	94	0	0	0	0	0	0	0	0	0	1	0	0
215	72	1	1	0	0	1	1	1	1	2	85	3	1	0	0	0	0	0	0	0	0	0	0	63	167	22.5896	158	87	1	0	1	0	0	0	0	0	0	0	1	2
216	72	1	0	1	2	1	1	1	1	1	100	3	1	0	0	0	0	0	0	0	0	0	0	58	166	21.048	135	77	0	1	0	1	0	0	1	0	0	0	0	0
217	71	1	1	0	0	1	1	1	1	2	95	4	1	1	0	0	0	0	0	0	0	0	1	68	154	28.6726	143	99	0	0	0	0	0	0	0	0	0	0	0	0
218	72	1	1	0	1	3	1	1	1	2	40	3	1	0	0	0	0	0	0	0	0	0	1	55	165	20.202	187	116	0	0	0	0	0	0	0	0	0	0	0	0
219	73	1	0	1	0	2	1	1	1	2	70	3	1	0	0	0	0	0	0	1	0	0	0	82	157	33.2671	157	94	0	0	0	0	1	0	0	0	0	0	0	0
220	72	0	0	1	8	1	2	1	1	1	75	3	1	0	1	0	0	0	0	0	0	0	0	80	163	30.1103	131	87	1	0	1	0	0	0	1	0	1	0	0	0
221	73	1	0	1	0	2	2	3	3	2	80	2	0	0	0	0	0	0	0	1	0	1	0	59	159	23.3377	127	80	0	0	0	0	0	0	0	0	0	1	0	0
222	72	1	0	0	0	1	1	1	1	1	80	2	0	0	0	0	0	0	0	0	0	0	0	69	154	29.0943	121	81	0	0	0	0	0	0	0	0	0	1	0	0
223	72	1	0	0	1	3	1	1	1	1	90	2	0	0	0	0	0	0	0	0	0	0	0	51	163	19.1953	115	74	0	0	0	0	0	0	0	0	0	0	0	0
224	74	1	1	1	0	1	1	1	1	1	30	6	1	1	0	0	1	0	0	0	0	1	0	94	161	36.264	156	89	0	1	0	1	0	0	1	1	0	0	0	0
225	70	1	0	1	5	2	1	1	1	1	90	3	1	0	0	0	0	0	0	0	0	0	0	85	166	30.8463	190	113	0	0	0	0	1	0	1	0	0	0	0	0
226	70	0	0	0	2	1	1	1	1	1	100	2	1	0	0	0	0	0	0	0	0	1	0	72	173	24.0569	111	85	1	0	1	1	1	0	0	0	0	0	0	0
227	71	0	0	1	14	1	1	1	1	1	95	1	0	0	0	0	0	0	0	0	0	0	0	74	179	23.0954	130	79	0	0	0	0	0	0	0	0	0	0	0	0
228	72	0	1	0	0	2	2	1	1	2	80	4	1	0	1	0	0	1	1	0	0	0	1	103	166	37.3784	195	85	0	1	1	0	0	1	0	0	1	0	0	0
229	70	1	0	1	14	1	2	1	1	1	90	3	1	0	0	0	0	0	0	0	0	0	0	68	164	25.2826	131	67	0	1	1	0	0	0	0	0	0	0	0	0
230	72	0	0	1	4	3	2	1	1	1	85	2	1	0	0	0	0	0	0	0	0	0	0	69	178	21.7776	155	74	1	0	0	0	0	0	0	0	0	0	0	0
231	73	1	0	0	0	2	1	1	1	2	90	3	1	0	0	0	0	0	0	0	0	0	0	71	163	26.7229	176	90	0	0	0	0	0	0	0	0	0	0	0	0
232	71	1	1	0	4	2	1	1	1	2	100	2	0	0	0	0	0	0	0	0	0	0	0	69	170	23.8754	136	84	0	0	0	0	0	0	0	0	0	0	0	0
233	70	1	0	0	16	2	1	1	2	1	100	3	1	0	0	0	0	0	0	0	0	1	0	62	165	22.7732	156	72	0	0	0	1	0	0	0	0	0	0	0	0
234	70	1	0	1	5	1	1	1	1	1	95	3	1	0	0	0	0	0	0	0	0	0	0	58	160	22.6562	153	99	0	0	0	0	0	0	0	0	0	0	0	0
235	71	0	1	1	4	1	1	1	1	1	80	3	1	1	0	0	0	0	0	0	0	0	1	95	177	30.3233	153	84	1	0	1	1	1	1	0	1	0	0	0	0
236	74	0	0	1	9	2	1	1	1	1	75	2	1	0	0	0	0	0	0	0	0	0	0	90	179	28.089	183	84	1	0	1	1	0	0	0	0	1	0	0	0
237	71	1	0	0	3	2	1	1	1	1	80	2	0	0	0	0	0	0	0	1	0	0	0	51	167	18.2868	117	70	0	0	0	0	0	0	0	0	0	0	0	0
238	72	1	0	1	5	2	1	1	1	1	100	3	1	0	0	0	0	0	0	0	0	0	0	47	156	19.313	156	69	0	0	0	0	0	0	1	0	0	0	0	0
239	73	1	0	1	0	2	1	1	1	1	80	3	1	0	0	0	0	0	0	0	0	0	0	74	154	31.2026	193	104	0	1	1	0	0	0	1	0	0	0	0	0
240	70	0	1	1	2	1	1	1	1	1	80	3	1	1	0	0	0	0	0	0	0	0	0	90	169	31.5115	163	108	1	0	0	0	0	0	0	1	0	0	1	2
241	70	0	0	1	1	1	1	1	1	1	85	2	1	0	0	0	0	0	0	0	0	0	0	64	179	19.9744	149	82	0	1	0	0	0	0	0	0	0	0	0	0
242	70	1	0	1	1	1	1	1	1	1	90	4	1	1	0	0	0	0	0	0	0	0	0	82	171	28.0428	146	81	1	0	0	0	0	0	0	1	0	0	0	0
243	73	0	0	1	0	1	1	1	1	1	100	2	1	0	0	0	0	0	0	0	0	0	0	83	165	30.4867	167	106	0	1	0	0	0	0	0	0	0	0	0	0
244	72	0	1	1	0	3	2	1	1	1	80	2	1	0	0	0	0	0	0	0	0	0	0	148	167	53.0675	159	94	0	0	0	0	1	1	0	0	1	0	0	0
245	70	1	0	0	16	3	1	1	1	1	100	4	1	0	1	0	0	0	0	1	0	0	0	63	167	22.5896	183	97	0	0	0	0	0	0	0	0	0	0	0	0
246	70	1	0	1	1	3	1	1	1	2	100	2	0	0	0	0	0	0	0	0	0	0	0	61	158	24.4352	171	108	0	0	0	0	0	0	0	0	0	0	0	0
247	74	1	0	1	0	1	1	1	1	2	70	3	1	0	0	0	0	0	0	0	0	0	0	59	153	25.204	187	83	0	0	0	0	0	0	0	0	0	0	0	0
248	71	1	1	1	0	1	2	1	2	3	50	3	1	0	0	0	0	0	0	0	1	0	0	95	144	45.814	162	99	1	0	0	0	0	1	0	0	0	0	1	2
249	71	0	1	1	1	2	1	1	1	1	80	4	1	0	0	0	1	0	0	0	0	0	0	98	169	34.3125	180	98	0	1	0	1	0	0	1	0	1	1	0	0
250	72	1	0	1	6	2	1	1	1	2	95	3	1	0	0	0	0	0	0	0	0	0	0	86	168	30.4705	161	83	1	0	1	1	0	0	0	0	0	0	0	0
251	71	0	0	1	4	2	1	1	1	1	80	3	1	0	1	0	0	0	0	0	0	0	0	71	154	29.9376	140	79	0	1	0	0	1	0	1	0	0	0	0	0
252	72	0	0	1	3	2	1	1	1	1	100	2	1	0	0	0	0	0	0	0	0	0	0	104	176	33.5744	178	82	0	1	0	1	1	0	0	0	0	0	0	0
253	71	1	0	1	1	1	1	1	1	1	90	3	1	0	0	0	0	0	0	0	0	0	0	57	164	21.1927	137	88	1	0	0	1	0	0	1	0	0	0	0	0
254	74	1	1	0	4	1	1	1	1	1	95	2	0	0	0	0	0	0	0	0	0	0	0	55	155	22.8928	137	80	0	0	0	0	0	0	0	0	0	0	0	0
255	70	1	0	0	0	1	1	1	1	1	90	2	0	0	0	0	0	0	0	0	0	0	1	90	175	29.3878	132	89	0	0	0	0	0	0	0	0	0	0	0	0
256	71	1	1	1	0	3	1	1	1	2	95	2	0	0	0	0	0	0	0	0	0	0	0	52	155	21.6441	155	70	0	0	0	0	0	0	0	0	0	0	0	0
257	73	1	1	0	0	1	1	1	2	2	80	3	1	0	0	0	0	0	0	0	0	0	0	69	161	26.6193	134	69	0	0	1	1	0	0	0	0	1	1	0	0
258	73	1	0	0	0	1	1	1	1	1	95	3	1	0	0	0	0	0	0	0	0	0	1	69	164	25.6544	159	93	0	0	0	0	1	0	1	0	0	0	0	0
259	70	0	0	1	7	3	1	1	1	1	98	2	1	0	0	0	0	0	0	0	0	0	0	78	176	25.1808	181	111	0	0	0	0	0	0	1	0	1	0	0	0
260	73	1	0	0	0	3	2	2	2	2	70	6	1	1	0	0	1	0	0	1	0	1	0	58	146	27.2096	159	75	0	0	1	0	0	0	0	0	0	1	0	0
261	70	0	0	1	2	2	1	1	1	1	90	1	0	0	0	0	0	0	0	0	0	0	0	81	186	23.4131	151	79	0	0	0	0	0	0	0	0	0	0	0	0
262	70	1	1	1	1	2	1	1	1	2	65	4	1	1	0	0	0	0	0	0	0	0	1	58	150	25.7778	140	81	0	1	0	0	0	0	1	1	1	0	0	0
263	72	1	0	1	14	2	1	1	1	1	90	2	0	0	0	0	0	0	0	0	0	0	0	62	159	24.5243	143	81	0	0	0	0	0	0	1	0	0	0	0	0
264	70	0	0	1	14	1	2	1	1	1	90	2	1	0	0	0	0	0	0	0	0	0	0	88	179	27.4648	203	122	1	0	0	0	0	0	0	0	0	0	0	0
265	70	1	1	1	12	1	1	1	1	1	90	2	0	0	0	0	0	0	0	0	0	0	0	73	163	27.4756	132	76	0	0	0	0	0	0	0	0	0	0	0	0
266	70	0	0	0	3	1	1	1	1	1	90	1	0	0	0	0	0	0	0	0	0	0	0	67	170	23.1834	178	83	0	0	0	0	0	0	0	0	0	0	0	0
267	72	0	0	1	2	2	1	1	1	1	100	1	0	0	0	0	0	0	0	0	0	0	0	88	177	28.089	155	85	0	0	0	0	0	0	0	0	0	0	0	0
268	71	0	0	0	7	2	1	1	1	1	75	2	1	0	0	0	0	0	0	0	0	0	0	99	180	30.5556	149	80	1	0	0	0	0	0	0	0	0	0	0	0
269	73	0	0	0	0	1	1	1	1	1	100	1	0	0	0	0	0	0	0	0	0	0	0	103	186	29.7722	128	83	0	0	0	0	0	0	0	0	0	0	0	0
270	73	0	1	0	0	1	1	1	1	2	95	2	1	0	0	0	0	0	0	0	0	0	0	81	177	25.8546	131	99	0	1	0	0	0	0	0	0	0	0	0	0
271	70	0	0	1	4	2	2	1	2	3	50	2	0	0	0	1	0	1	0	1	0	0	1	70	183	20.9024	105	75	0	0	0	0	0	1	0	0	0	1	0	0
272	71	1	0	0	2	2	1	1	1	1	100	5	1	0	0	0	1	0	0	0	0	0	0	75	164	27.8852	143	78	0	0	0	0	0	0	0	0	0	0	0	0
273	71	0	0	1	0	1	1	1	1	2	85	1	0	0	0	0	0	0	0	0	0	0	0	90	185	26.2966	124	81	0	0	0	0	0	0	0	0	0	0	0	0
274	71	0	0	0	20	1	2	1	1	1	75	2	1	0	0	0	0	0	0	0	0	0	0	84	172	28.3937	108	74	0	1	1	0	1	0	0	0	0	0	0	0
275	71	0	1	0	1	2	1	1	1	1	100	1	0	0	0	0	0	0	0	0	0	0	0	97	179	30.2737	154	98	0	0	0	0	0	0	0	0	0	0	0	0
276	71	1	0	0	0	2	1	1	1	1	90	3	1	0	0	0	0	0	0	0	0	0	1	71	158	28.441	160	88	0	1	0	0	0	0	1	0	0	0	0	0
277	71	0	0	1	4	2	1	1	1	1	100	2	1	0	0	0	0	0	0	0	1	0	0	105	184	31.0137	157	100	0	1	0	0	0	0	0	0	0	0	0	0
278	73	1	0	0	1	1	1	1	1	1	80	3	0	1	0	0	0	0	0	0	0	0	0	55	158	22.0317	163	74	0	0	0	0	0	0	0	1	0	0	0	0
279	73	1	0	1	4	1	1	1	1	1	90	3	1	0	0	0	0	0	0	0	0	0	0	81	153	34.6021	180	94	0	1	0	0	0	0	0	0	0	0	0	0
280	70	0	0	1	8	1	1	1	1	2	95	3	1	1	0	0	0	0	0	0	0	0	0	75	174	24.7721	141	71	0	0	0	0	1	0	1	1	0	1	0	0
281	73	0	0	1	2	2	1	1	1	2	85	3	1	0	1	0	0	0	0	1	0	0	0	102	172	34.4781	141	90	0	1	1	0	1	0	1	0	1	0	0	0
282	71	1	0	0	4	2	1	1	1	1	100	2	0	0	0	0	0	0	0	0	0	0	1	73	168	25.8645	148	103	0	0	0	0	0	0	0	0	0	0	0	0
283	72	0	0	1	8	1	1	1	1	1	95	1	0	0	0	0	0	0	0	0	0	0	0	87	175	28.4082	132	95	0	0	0	0	0	0	0	0	0	0	0	0
284	70	0	0	1	7	1	1	1	1	2	90	1	0	0	0	0	0	0	0	0	0	0	0	93	181	28.3874	155	94	0	0	0	0	0	0	0	0	0	0	0	0
285	72	1	1	1	0	1	1	1	1	1	90	3	1	0	0	0	0	0	0	0	0	0	0	78	162	29.7211	171	89	1	0	1	1	0	0	0	0	1	0	0	0
286	73	0	1	1	31	3	1	1	1	1	90	1	0	0	0	0	0	0	0	0	0	0	1	74	168	26.2188	150	97	0	0	0	0	0	0	0	0	0	0	0	0
287	72	0	0	1	3	1	1	1	1	2	100	2	1	0	0	0	0	0	0	0	0	0	0	86	180	26.5432	140	64	0	0	0	0	1	0	0	0	0	0	1	2
288	71	1	0	1	9	2	1	1	1	1	70	2	0	0	0	0	0	0	0	0	0	0	0	80	166	29.0318	149	81	0	0	0	0	0	0	0	0	0	0	0	0
289	70	0	0	1	10	1	1	1	1	1	85	2	1	0	0	0	0	0	0	0	0	0	0	73	171	24.9649	165	90	1	0	1	0	0	0	0	0	0	0	0	0
290	71	1	0	0	14	2	1	1	1	2	100	2	0	0	0	0	0	0	0	0	0	0	0	86	163	32.3685	148	77	0	0	0	0	0	0	1	0	0	0	0	0
291	73	0	1	0	56	2	2	1	1	2	80	3	1	0	0	0	0	1	0	0	0	0	0	109	187	31.1705	158	100	0	0	1	0	0	0	0	0	0	0	2	1
292	74	0	0	1	0	1	1	1	1	1	80	5	1	0	0	0	1	0	1	0	0	0	0	84	169	29.4107	157	85	1	0	0	1	0	0	0	0	0	0	2	1
293	71	0	1	0	25	3	1	1	1	2	50	5	1	0	0	0	1	0	1	0	0	0	0	79	170	27.3356	153	107	0	0	1	0	0	0	0	0	0	0	2	1
294	74	0	0	1	9	2	2	1	3	1	80	5	1	0	1	0	1	0	0	0	0	0	0	56	167	20.0796	148	80	0	1	1	0	0	0	1	0	0	0	1	1
295	73	0	1	1	0	2	2	1	2	2	80	3	1	1	0	0	0	0	0	1	0	0	0	87	180	26.8519	104	75	1	0	1	0	1	0	1	1	0	0	1	1
296	74	0	0	1	12	1	1	1	1	1	70	2	1	0	0	0	0	0	0	0	0	0	0	102	175	33.3061	135	102	1	0	1	1	0	1	1	0	0	0	2	1
297	73	0	0	1	1	1	1	1	1	2	80	1	0	0	0	0	0	0	0	0	0	0	0	96	186	27.7489	134	92	0	0	1	0	0	0	0	0	0	0	2	1
298	74	1	0	0	0	1	2	1	1	2	45	4	1	0	0	0	0	1	0	0	0	0	1	79	167	28.3266	112	87	1	0	1	0	0	1	0	0	0	0	2	1
299	74	1	0	1	5	3	1	1	1	2	100	3	1	0	0	0	0	0	0	0	0	0	1	67	155	27.8876	134	92	0	0	1	0	0	0	0	0	0	0	1	1
300	74	1	0	1	1	1	1	1	1	1	70	3	1	0	0	0	0	0	0	0	1	0	0	75	152	32.4619	148	69	1	0	1	0	1	0	0	0	0	0	1	1
301	73	1	0	0	0	2	2	1	1	3	70	6	1	1	1	0	0	1	0	1	1	0	0	99	167	35.4979	147	73	0	1	1	0	0	1	1	0	0	0	2	1
302	72	0	0	1	28	2	1	1	1	1	35	3	1	1	0	0	0	0	0	0	0	0	0	79	182	23.8498	150	86	1	0	1	0	0	0	1	1	0	0	2	1
303	72	1	1	1	1	1	1	1	1	1	90	4	1	1	0	0	0	0	0	0	0	0	0	86	180	26.5432	142	76	0	1	1	0	0	0	1	0	0	0	1	1
304	71	0	0	0	16	3	1	1	1	1	90	4	1	0	0	0	1	0	0	0	0	0	0	76	170	26.2976	140	93	1	0	1	0	1	0	1	0	0	0	2	1
305	72	0	0	0	4	2	1	1	1	2	80	4	1	1	1	0	0	0	0	0	0	0	1	88	190	24.3767	143	81	1	0	1	0	1	0	1	1	0	0	2	1
306	74	1	0	0	0	1	2	1	1	2	70	4	1	1	0	0	0	0	0	0	0	0	0	80	156	32.8731	134	92	1	0	1	0	1	0	1	1	0	0	2	1
307	71	0	1	1	1	1	2	1	1	1	80	3	1	1	0	0	0	0	0	0	0	0	0	122	177	38.9416	159	81	0	1	1	0	1	0	1	1	0	0	2	1
308	73	0	0	0	0	1	2	1	1	1	90	5	1	0	0	0	1	1	0	0	0	0	0	103	168	36.4938	148	99	0	1	1	0	1	1	0	0	0	0	2	1
309	71	0	0	1	4	1	1	1	1	2	60	6	1	1	0	1	1	1	0	0	0	0	0	88	172	29.7458	152	71	0	1	1	0	0	1	1	1	0	0	2	1
310	70	1	0	0	0	2	2	1	1	3	85	3	1	0	0	0	0	0	0	1	0	0	0	70	158	28.0404	129	87	0	0	1	0	1	0	0	0	0	0	1	1
311	73	1	1	1	0	3	2	2	3	3	40	7	1	0	1	0	1	1	0	1	0	1	0	88	147	40.7238	140	78	0	0	0	0	0	1	0	0	0	0	1	1
312	74	0	0	1	4	2	1	1	1	1	80	1	0	0	0	0	0	0	0	0	0	0	0	103	173	34.4148	126	90	0	0	1	0	0	0	1	0	0	0	2	1
313	70	1	0	0	1	2	2	1	1	2	80	3	0	0	0	0	0	1	0	0	0	0	0	81	180	25	115	84	1	0	1	0	0	0	0	0	0	0	2	1
314	72	0	0	1	3	1	1	1	1	2	90	4	1	1	0	0	0	1	0	0	0	0	1	86	171	29.4108	87	59	0	1	1	0	1	1	0	1	1	0	1	1
315	72	1	1	0	0	2	2	1	1	2	30	4	1	0	0	0	0	1	0	1	0	0	0	88	167	31.5537	124	86	0	1	1	0	0	1	0	0	0	0	2	1
316	73	0	0	0	7	2	1	1	1	1	85	2	1	0	0	0	0	0	0	0	0	0	0	93	184	27.4693	133	86	0	1	1	1	1	0	0	0	0	0	2	1
317	71	0	0	0	4	1	1	1	1	1	75	2	1	0	0	0	0	0	0	0	0	0	0	113	188	31.9715	125	98	0	0	0	0	0	0	0	0	1	0	1	1
318	71	1	0	1	2	1	2	2	2	2	60	4	1	0	0	0	0	1	0	0	0	0	1	66	169	23.1084	133	96	0	0	1	0	0	0	0	0	0	0	1	1
319	74	1	0	0	0	2	2	2	2	3	70	7	1	1	0	0	1	1	0	1	0	0	1	75	160	29.2969	110	90	0	1	1	0	0	1	1	1	0	0	2	1
320	70	0	0	0	3	1	1	1	1	1	90	1	0	0	0	0	0	0	0	0	0	0	0	100	186	28.9051	124	84	0	0	0	0	0	0	0	0	0	0	2	1
321	74	1	1	0	0	3	2	1	3	1	100	8	1	1	0	0	1	1	1	1	0	1	0	69	149	31.0797	110	90	0	1	1	0	0	1	0	1	0	1	2	1
322	74	1	1	0	0	1	2	2	3	3	60	6	1	1	1	1	0	1	0	1	0	0	0	84	150	37.3333	163	83	0	0	1	0	1	1	1	1	0	0	2	1
323	74	0	0	0	9	3	1	1	2	2	60	3	1	0	0	0	0	1	0	1	0	1	0	84	174	27.7447	136	80	0	0	1	0	0	1	0	0	1	0	2	1
324	73	0	0	1	0	1	1	1	1	3	60	2	1	0	0	0	0	0	0	0	0	0	1	89	185	26.0044	126	90	0	0	1	0	0	0	0	0	0	1	1	1
